# Supplementary material for: Multiple evolutionary processes drive the patterns of genetic differentiation in a forest tree species complex
Source: Ecol Evol. 2013 Jan 10;3(1):1–17. doi: 10.1002/ece3.421 (PMC3568837; doi:10.1002/ece3.421)
Supplement: Supplementary file 4 [file ece30003-0001-SD9.txt]

Table S2. Overall geneticdiversityparameters for the microsatellite loci used in the analysis of 
the Eucalyptus globulus species complex. n = number of individual trees. The number of 
individual trees varies amongloci becauseclear amplification products werenot obtained for 
all individuals. A=observed number of alleles per locus, He =expected heterozygosity, Ho= 
observed heterozygosity, F = Wright’s Fixation Index. Null = frequency of null alleles, 
averaged over regions. Inbreedingcoefficients (FIS, FIT, FST) werecalculated foreach locus at 
the regional level, based on the 33 regions ofthe E. globulus complex (seeTable S1). The95% 
confidence intervals on the mean inbreeding coefficients, derived from 1000 bootstraps, are 
given in parentheses. 
Locus n Size range 
(bp)
A He Ho F Null FIS FIT FST 
EMBRA11 1151 88-164 35 0.92 0.78 0.15 0.03 0.08 0.15 0.08
EMBRA19 1152 141-201 21 0.81 0.49 0.40 0.12 0.32 0.40 0.13
EMBRA30 1161 81-161 34 0.92 0.79 0.14 0.01 0.05 0.14 0.10
EMCRC2 1138 155-213 26 0.89 0.74 0.17 0.03 0.08 0.17 0.10
EMCRC5 1161 143-351 68 0.88 0.63 0.29 0.08 0.21 0.29 0.11
EMCRC6 1160 148-204 26 0.90 0.70 0.22 0.04 0.11 0.22 0.13
EMCRC7 1138 248-328 29 0.90 0.75 0.16 0.03 0.07 0.17 0.10
EMCRC10 1135 301-355 22 0.87 0.48 0.45 0.17 0.38 0.45 0.10
EMCRC11 1171 217-273 27 0.90 0.80 0.11 0.01 0.03 0.11 0.08
Mean 1152  32 0.89 0.69 0.23 0.06 0.14 0.23 0.10
        (0.08-0.23) (0.16-0.31) (0.09-0.11)
 
 
