# Supplementary material for: Multiple evolutionary processes drive the patterns of genetic differentiation in a forest tree species complex
Source: Ecol Evol. 2013 Jan 10;3(1):1–17. doi: 10.1002/ece3.421 (PMC3568837; doi:10.1002/ece3.421)
Supplement: Supplementary file 8 [file ece30003-0001-SD10.txt]

SupportingInformation 1. A set often E. globulus DNA samples (1138, 1231, 1242, 1245,
1254, 1393, 1424, 1429, 1542, 1704) from previous studies were included as controls to 
allow data sets from Jones et al. (2002), Steane et al. (2006), Jones et al. (2007) and Foster et 
al. (2007) to be combined with results from this study, with allele sizes adjusted where
necessary. These ten samples were chosen because they included the minimum and
maximum allele sizes and the most common alleles at each locus.Steaneet al. (2006)used 
only EMCRC loci, however, their samples have since been genotyped using the four 
EMBRA loci used in thisstudy(D. Steane, unpublished data). Overall, therewas 4% missing
data (866 of21 600 alleles)and an error rateof 4.5% (18 mismatches in 400 repeated alleles). 
