# Supplementary material for: Multiple evolutionary processes drive the patterns of genetic differentiation in a forest tree species complex
Source: Ecol Evol. 2013 Jan 10;3(1):1–17. doi: 10.1002/ece3.421 (PMC3568837; doi:10.1002/ece3.421)
Supplement: Supplementary file 11 [file ece30003-0001-SD11.txt]

Supporting Information 2. All nine loci were highly polymorphic, with 21 -68 observed 
alleles per locus (mean A across loci, As, = 32) and high levels of expected heterozygosity
(mean He across loci, HT, = 0.89). The observed heterozygosity (Ho) was higher than the 
expected heterozygosity at all loci, and this was reflected in their positiveF values, with a
mean value of 0.23. There was evidence of null alleles at moderate frequencies in most 
regions in EMBRA19 and EMCRC10and theseloci also had ahigher Fthan otherloci. After
accounting for null alleles, FIS was still greater than zero in the following regions: 10-
Wadbilliga, 12-Alfred-Nadgee, 21-South Gippsland, 30-SE Tasmaniaand 32-NE Tasmania. 
As these regions covered a wide geographic range, FIS was calculated for localities within 
these regions with a sample sizegreater than 15, after accounting fornull alleles. In all of 
theselocalities, the FIS was lower than in theregional level analysis (datanot shown). 
 
